# Supplementary material for: Tetrapod V1R-like ora genes in an early-diverging ray-finned fish species: the canonical six ora gene repertoire of teleost fish resulted from gene loss in a larger ancestral repertoire
Source: BMC Genomics. 2016 Jan 27;17:83. doi: 10.1186/s12864-016-2399-6 (PMC4728799; doi:10.1186/s12864-016-2399-6)
Supplement: Additional file 2: — A table containing gene names, protein sizes, genomic locations, Genbank IDs, NCBI reference sequences, first publications and previously reported names of ora/v1r genes of ray-finned fish, elephant shark and African coelacanth. (XLS 44 kb) [file 12864_2016_2399_MOESM2_ESM.xls]

## Sheet: genomic location
Gene Name	Protein Size (AA)	Genomic location, GenBank ID, NCBI reference sequence	First published in	Previous name
Mexican cave fish (Astyanax mexicanus)
Am-ORA1	317	Scaffold KB882222:207791-208741 (+)	--	--
Am-ORA2	303	Scaffold KB882222:190725-192858 (-)	--	--
Am-ORA3	339	Scaffold KB882303:1102701-1113476 (+)	--	--
Am-ORA4	346	Scaffold KB882222:548455-552983 (+)	--	--
Am-ORA5a	336	Scaffold KB882085:3713675-3714682 (-)	--	--
Am-ORA5b	330	Scaffold KB882085:3719544-3720533 (-)	--	--
Am-ORA6	330	Scaffold KB871737:533880-534869 (+)	--	--
Mummichog, a killifish (Fundulus heteroclitus)
Fh-ORA 1	313	XM_012865103	--	--
Fh-ORA 2	321	XM_012865084	--	--
Fh-ORA 3	317	XM_012863687	--	--
Fh-ORA 4	360	XM_012863686	--	--
Fh-ORA 5	352	XM_012869145	--	--
Fh-ORA 6	304	XM_012866650	--	--
Atlantic cod (Gadus morhua)
Gm-ORA1	311	GeneScaffold_168:838946-839878 (-)	--	--
Gm-ORA2	325	Contig380622:58-1032 (-)	--	--
Gm-ORA3	324	GeneScaffold_168:1543445-1545503(+)	--	--
Gm-ORA4	365	GeneScaffold_168:1546355-1547525 (-)	--	--
Gm-ORA5	335	GeneScaffold_3721:187203-188207 (-)	--	--
Gm-ORA6	306	GeneScaffold_2413:105620-106537 (-)	--	--
Amazon molly (Poecilia formosa)
Pf-ORA1	313	Scaffold KI519628:2413678-2414616 (+)	--	--
Pf-ORA 2	335	Scaffold KI519628:2408400-2409404 (-)	--	--
Pf-ORA 3	328	Scaffold KI520231:184206-187648 (-)	--	--
Pf-ORA 4	361	Scaffold KI520231:182451-180669 (+)	--	--
Pf-ORA 5	365	Scaffold KI519616:4301043-4302137 (+)	--	--
Pf-ORA 6	309	Scaffold AYCK01029288:215592-216518 (-)	--	--
Platyfish (Xiphophorus maculatus)
Xm-ORA 1	313	Scaffold JH556734:705530-706468 (-)	--	--
Xm-ORA 2	321	Scaffold JH556734:710384-711346 (+)	--	--
Xm-ORA 3	328	Scaffold JH556846:18590-22266 (+)	--	--
Xm-ORA 4	361	Scaffold JH556846:23864-25665 (-)	--	--
Xm-ORA 5	367	Scaffold JH556762:179303-180403 (+)	--	--
Xm-ORA 6	309	Scaffold JH556803:871919-872845 (+)	--	--
Spotted gar (Lepisosteus oculatus)
Lo-ORA1	318	LG3:30037247-30038200 (-)	--	--
Lo-ORA2	319	LG3:30373340-30374296 (+)	--	--
Lo-ORA3	341	LG25:14040945-14044318 (-)	--	--
Lo-ORA4	350	LG25:14034188-14035572(+)	--	--
Lo-ORA5	356	LG2:53993198-53994265 (-)	--	--
Lo-ORA6	322	Scaffold JH591428.1:262491-263456 (-)	--	--
Lo-ORA7	303	LG3:30045017-30045925 (+)	--	--
Lo-ORA8a	183	LG3:30361014-30361562 (-)	--	--
Lo-ORA8b	137	LG3 30344687 to 30345097 (-)	--	--
Zebrafish (Danio rerio)
Dr-ORA 1	316	Chromosome 22:4950-5897 (-) (Zv8)	Pfister, P., and Rodriguez, I., 2005	V1R2
Dr-ORA 2	303	Chromosome 22:8184-9092 (+) (Zv8)	Pfister, P., and Rodriguez, I., 2005	V1R1
Dr-ORA 3a	331	Chromosome 22:376499-378308 (-)	Saraiva, L. R. and Korsching, S. I., 2007	--
Dr-ORA 3b	344	Chromosome 22:382429-387577 (-)	Saraiva, L. R. and Korsching, S. I., 2007	--
Dr-ORA 4	340	Chromosome 22:369832-373586 (+)	Saraiva, L. R. and Korsching, S. I., 2007	--
Dr-ORA 5	299	Chromosome 10:1562858-1563754 (+)	Saraiva, L. R. and Korsching, S. I., 2007	--
Dr-ORA 6	298	Chromosome 20:54754860_54755753 (+)	Saraiva, L. R. and Korsching, S. I., 2007	--
Stickleback (Gasterosteus aculeatus)
Ga-ORA 1	313	GroupXVII:2558872-2559828 (-)	Saraiva, L. R. and Korsching, S. I., 2007	--
Ga-ORA 2	316	GroupXVII:2563128-2564075 (+)	Saraiva, L. R. and Korsching, S. I., 2007	--
Ga-ORA 3	330	Scaffold_27:3173632-3175663 (+)	Saraiva, L. R. and Korsching, S. I., 2007	--
Ga-ORA 4	370	Scaffold_27:3176222-3177651 (-)	Saraiva, L. R. and Korsching, S. I., 2007	--
Ga-ORA 5	371	GroupXIV:6010212-6011324 (-)	Saraiva, L. R. and Korsching, S. I., 2007	--
Ga-ORA 6	309	GroupXVIII:14315690-14316616 (-)	Saraiva, L. R. and Korsching, S. I., 2007	--
Lake Victoria cichlid (Haplochromis chilotes)
Hc-ORA 1	313	AB679520	Ota, T., et al., 2012	V1R2
Hc-ORA 2	321	AB679520	Ota, T., et al., 2012	V1R1
Hc-ORA 3	325	AB679521	Ota, T., et al., 2012	V1R3
Hc-ORA 4	315	AB679521	Ota, T., et al., 2012	V1R4
Hc-ORA 5	374	AB679522	Ota, T., et al., 2012	V1R5
Hc-ORA 6	308	AB679523	Ota, T., et al., 2012	V1R6
Medaka (Oryzias latipes)
Ol-ORA 1	313	Chromosome 5:14411018-14411956 (+)	Saraiva, L. R. and Korsching, S. I., 2007	--
Ol-ORA 2	310	Chromosome 5:14406619-14407548 (-)	Saraiva, L. R. and Korsching, S. I., 2007	--
Ol-ORA 3a	311	Ultracontig62:33390-35522 (+)	Saraiva, L. R. and Korsching, S. I., 2007	--
Ol-ORA 3b	359	Ultracontig62:25908-31723 (+)	--	--
Ol-ORA 4	368	Ultracontig62:36693-37870 (-)	Saraiva, L. R. and Korsching, S. I., 2007	--
Ol-ORA 5	359	Chromosome 12:12527356-12528432 (-)	Saraiva, L. R. and Korsching, S. I., 2007	--
Ol-ORA 6	306	Chromosome 24:1366599-1367516 (+)	Saraiva, L. R. and Korsching, S. I., 2007	--
Nile tilapia (Oreochromis niloticus)
On-ORA 1	313	Scaffold GL831272:2040035-2040973 (+)	Nikaido, M., et al., 2014	V1R2
On-ORA 2	321	Scaffold GL831272:2035591-2036553 (-)	Nikaido, M., et al., 2014	V1R1
On-ORA 3	327	Scaffold GL831146:873071-876286 (-)	Nikaido, M., et al., 2014	V1R3
On-ORA 4	315	Scaffold GL831146:871017-872048 (+)	Nikaido, M., et al., 2014	V1R4
On-ORA 5	374	Scaffold GL831275:1782269-1783390 (+)	Nikaido, M., et al., 2014	V1R5
On-ORA 6	321	Scaffold GL831143:3797018-3797980 (-)	Nikaido, M., et al., 2014	V1R6
Atlantic salmon (Salmo salar)
Ss-ORA 1	318	Contig AGKD01111149, Contig AGKD01118690	Johnstone, K. A., et al., 2008	--
Ss-ORA 2	318	Contig AGKD01118690	Johnstone, K. A., et al., 2008	--
Ss-ORA 3a	298	Contig AGKD01005870	Johnstone, K. A., et al., 2008	--
Ss-ORA 3b	335	Contig AGKD01141164, Contig AGKD01156568	Johnstone, K. A., et al., 2008	--
Ss-ORA 4	361	Contig AGKD01088259	Johnstone, K. A., et al., 2008	--
Ss-ORA 5a	340	Contig AGKD01052694	Johnstone, K. A., et al., 2008	--
Ss-ORA 5b	399	Contig AGKD01067395, Contig AGKD01281529	Johnstone, K. A., et al., 2008	--
Ss-ORA 6	145	Contig AGKD01027920	Johnstone, K. A., et al., 2008	--
Spotted green pufferfish (Tetraodon nigroviridis)
Tn-ORA 2	316	Chromosome 2:3496272-3497219 (+)	Saraiva, L. R. and Korsching, S. I., 2007	--
Tn-ORA 3	330	Chromosome 11:6655520-6656808 (-)	Saraiva, L. R. and Korsching, S. I., 2007	--
Tn-ORA 4	342	Chromosome 11:6652813-6653916 (+)	Saraiva, L. R. and Korsching, S. I., 2007	--
Tn-ORA 5	358	Chromosome 4:2376328-2377401 (+)	Saraiva, L. R. and Korsching, S. I., 2007	--
Tn-ORA 6	304	Chromosome 14:7426839-7427750 (+)	Saraiva, L. R. and Korsching, S. I., 2007	--
Japanese pufferfish (Takifugu rubripes)
Tr-ORA 2	309	Scaffold_2180:11682-12608 (-)	Saraiva, L. R. and Korsching, S. I., 2007	--
Tr-ORA 3	332	Scaffold_87:345291-346563 (+)	Saraiva, L. R. and Korsching, S. I., 2007	--
Tr-ORA 4	348	Scaffold_87:346998-348116 (-)	Saraiva, L. R. and Korsching, S. I., 2007	--
Tr-ORA 5	352	Scaffold_84:750887-751942 (+)	Saraiva, L. R. and Korsching, S. I., 2007	--
Tr-ORA 6	306	Scaffold_16:693437-694354 (-)	Saraiva, L. R. and Korsching, S. I., 2007	--
Rockfish (Sebastus caurinus and Sebastus ruberrimus)
Sc-ORA1	165	GU589587	Johansson, M. L. and Banks, M., 2011	ORA2
Sr-ORA1	164	GU589842	Johansson, M. L. and Banks, M., 2011	ORA2
African coelacanth (Latimeria chalumnae)
Lc-V1R01	304	Scaffold JH126576:3893025-3893936	Syed, A. S. and Korsching, S. I., 2014	--
Lc-V1R01a	318	Scaffold JH126576:3919884-3920837	Syed, A. S. and Korsching, S. I., 2014	--
Lc-V1R02	321	Scaffold JH126576:3991393-3992355	Syed, A. S. and Korsching, S. I., 2014	--
Lc-V1R03	320	Scaffold JH126562:9337639-9338595	Syed, A. S. and Korsching, S. I., 2014	--
Lc-V1R04	315	Scaffold JH126562:9351125-9352069	Syed, A. S. and Korsching, S. I., 2014	--
Lc-V1R05	301	Scaffold JH132282:2162-3064	Syed, A. S. and Korsching, S. I., 2014	--
Lc-V1R06	299	Scaffold JH127233:161522-162418	Syed, A. S. and Korsching, S. I., 2014	--
Lc-V1R07	316	Scaffold JH126576:3927259-3928206	Syed, A. S. and Korsching, S. I., 2014	--
Lc-V1R08	318	Scaffold JH126576:3899564-3900517	Syed, A. S. and Korsching, S. I., 2014	--
Lc-V1R09	317	Scaffold JH126576:3966530-3967480	Syed, A. S. and Korsching, S. I., 2014	--
Lc-V1R10	320	Scaffold JH126576:3956453-3957412	Syed, A. S. and Korsching, S. I., 2014	--
Lc-V1R11	308	Scaffold JH126710:860263-861186	Syed, A. S. and Korsching, S. I., 2014	--
Lc-V1R12	316	Scaffold JH127167:62652-63599	Syed, A. S. and Korsching, S. I., 2014	--
Lc-V1R13	315	Scaffold JH127167:31494-32438	Syed, A. S. and Korsching, S. I., 2014	--
Lc-V1R14	316	Scaffold JH127167:42822-43769	Syed, A. S. and Korsching, S. I., 2014	--
Lc-V1R15	305	Scaffold JH132386:1786-2700	Syed, A. S. and Korsching, S. I., 2014	--
Lc-V1R16	306	Scaffold JH129249:5993-6910	Syed, A. S. and Korsching, S. I., 2014	--
Lc-V1R17	318	Scaffold JH131572:7450-8403	Syed, A. S. and Korsching, S. I., 2014	--
Lc-V1R18	312	Scaffold AFYH01274942:3644-4579	Syed, A. S. and Korsching, S. I., 2014	--
Lc-V1R19	306	Scaffold JH129249:102462-103379	Syed, A. S. and Korsching, S. I., 2014	--
Elephant shark (Callorhinchus milii)
Cm-ORA1	318	Scaffold_33:6331209-6332162 (-)	Venkatesh, B., et al., 2014	--
Cm-ORA2	319	Scaffold_33: 6349459-6350415(+)	Grus, W. E., and Zhang, J., 2009	V1R2
Cm-ORA3	308	Scaffold_176:142855-143778 (-)	Venkatesh, B., et al., 2014	--
Cm-ORA4	310	Scaffold_176:149662-150591 (-)	Grus, W. E., and Zhang, J., 2009	V1R4
