# Supplementary material for: Tetrapod V1R-like ora genes in an early-diverging ray-finned fish species: the canonical six ora gene repertoire of teleost fish resulted from gene loss in a larger ancestral repertoire
Source: BMC Genomics. 2016 Jan 27;17:83. doi: 10.1186/s12864-016-2399-6 (PMC4728799; doi:10.1186/s12864-016-2399-6)
Supplement: Additional file 5: — Tables containing dN/dS values for all codons of ora1-6 genes of ray-finned fish. (XLS 207 kb) [file 12864_2016_2399_MOESM5_ESM.xls]

## Sheet: 11 ray-finned ORA1 dNdS
ORA1 - 117 negatively selected codons									ORA1 - positively selected codons
Codon	SLAC dN-dS	SLAC p-value	FEL dN-dS	FEL p-value	SLAC	FEL	Consensus		Codon	SLAC dN-dS	SLAC p-value	FEL dN-dS	FEL p-value	SLAC	FEL	Consensus
2	-1256	0.034	-0.447	0.018	-	-	-		124	0.402	0.466	1590	0.061		+
3	-1308	0.016	-1324	0.001	-	-	-
4	-1884	0.008	-0.765	0.004	-	-	-
6	-1048	0.037	-1143	0.002	-	-	-
7	-0.471	0.247	-0.373	0.061		-
8	-0.679	0.185	-0.257	0.078		-
9	-1048	0.037	-6933	0.001	-	-	-
11	-0.349	0.335	-0.238	0.091		-
12	-0.628	0.185	-0.507	0.045		-
13	-1343	0.015	-1429	0.001	-	-	-
14	-0.564	0.183	-0.500	0.029		-
15	-0.701	0.204	-0.394	0.061		-
16	-1571	0.018	-0.966	0.006	-	-	-
17	-1746	0.004	-1292	0.000	-	-	-
19	-1048	0.037	-1141	0.002	-	-	-
20	-1469	0.063	-3169	0.007	-	-	-
21	-0.874	0.123	-1542	0.027		-
22	-0.872	0.113	-1303	0.010		-
26	-1048	0.037	-0.884	0.004	-	-	-
27	-1080	0.035	-1037	0.004	-	-	-
29	-0.873	0.111	-1108	0.011		-
30	-1256	0.047	-1316	0.005	-	-	-
32	-0.817	0.237	-2271	0.044		-
33	-1818	0.013	-2383	0.001	-	-	-
35	-1179	0.131	-2667	0.033		-
36	-1085	0.136	-1683	0.060		-
39	-1763	0.030	-2601	0.005	-	-	-
42	-1048	0.037	-0.459	0.011	-	-	-
44	-0.628	0.185	-0.574	0.040		-
46	-0.941	0.061	-1219	0.006	-	-	-
50	-1867	0.003	-2506	0.000	-	-	-
51	-0.349	0.333	-0.240	0.093		-
52	-2846	0.001	-4871860	0.000	-	-	-
55	-0.934	0.062	-0.813	0.006	-	-	-
57	-0.455	0.262	-0.304	0.067		-
59	-0.927	0.064	-0.815	0.005	-	-	-
60	-1397	0.012	-1917	0.000	-	-	-
61	-0.698	0.111	-0.538	0.018		-
62	-1380	0.072	-1982	0.009	-	-	-
63	-0.882	0.109	-2439	0.006		-
64	-0.698	0.111	-0.560	0.015		-
66	-0.873	0.111	-1019	0.020		-
68	-1048	0.037	-0.490	0.009	-	-	-
70	-2511	0.001	-3044	0.000	-	-	-
71	-1397	0.012	-1584	0.000	-	-	-
72	-0.761	0.160	-0.948	0.039		-
73	-0.805	0.264	-4869790	0.007		-
75	-0.722	0.113	-0.596	0.015		-
76	-0.478	0.243	-0.329	0.060		-
77	-1598	0.047	-2332	0.007	-	-	-
78	-1256	0.034	-18414	0.001	-	-	-
79	-1440	0.071	-4480	0.003	-	-	-
81	-1256	0.039	-0.929	0.005	-	-	-
82	-0.771	0.163	-0.792	0.028		-
84	-1397	0.012	-1704	0.000	-	-	-
86	-3139	0.000	-515562	0.000	-	-	-
88	-1256	0.047	-1373	0.005	-	-	-
89	-0.533	0.254	-0.902	0.008		-
90	-1252	0.050	-0.942	0.019	-	-	-
92	-0.893	0.061	-0.575	0.011	-	-	-
93	-1048	0.037	-0.619	0.006	-	-	-
95	-1746	0.005	-2008	0.000	-	-	-
96	-1048	0.037	-1435	0.003	-	-	-
97	-0.628	0.198	-0.507	0.043		-
102	-0.890	0.060	-1115	0.005	-	-	-
103	-1256	0.034	-1505	0.002	-	-	-
104	-1746	0.004	-2253	0.000	-	-	-
105	-1256	0.034	-1245	0.004	-	-	-
106	-1541	0.034	-1613500	0.000	-	-	-
107	-1571	0.018	-1223	0.004	-	-	-
109	-0.885	0.108	-1025	0.021		-
110	-0.522	0.341	-4106	0.013		-
112	-1397	0.012	-1272	0.001	-	-	-
113	-1416	0.043	-1109	0.021	-	-	-
115	-1498	0.060	-2489	0.011	-	-	-
116	-0.524	0.259	-0.600	0.091		-
120	-0.919	0.198	-2506	0.027		-
121	-1212	0.047	-1830	0.004	-	-	-
122	-0.770	0.164	-1107	0.023		-
126	-1048	0.100	-5459	0.007		-
128	-0.920	0.065	-1032	0.003	-	-	-
131	-1397	0.012	-9703	0.000	-	-	-
133	-1722	0.023	-0.668	0.040	-	-	-
134	-1222	0.045	-0.625	0.026	-	-	-
138	-0.678	0.218	-0.827	0.100		-
140	-1884	0.006	-2814	0.000	-	-	-
142	-1397	0.012	-2006	0.000	-	-	-
143	-1262	0.065	-1225	0.032	-	-	-
145	-1780	0.038	-3685	0.001	-	-	-
146	-0.873	0.111	-0.523	0.054		-
147	-1222	0.045	-1426	0.004	-	-	-
148	-2444	0.000	-9310	0.000	-	-	-
151	-0.698	0.112	-0.531	0.016		-
152	-1270	0.110	-4870610	0.038		-
153	-0.698	0.111	-0.477	0.020		-
154	-1746	0.004	-2032	0.000	-	-	-
155	-1034	0.040	-0.768	0.005	-	-	-
156	-0.628	0.185	-0.676	0.035		-
157	-0.349	0.334	-0.242	0.099		-
158	-1048	0.037	-1275	0.001	-	-	-
159	-0.887	0.107	-1020	0.029		-
160	-1036	0.103	-0.780	0.044		-
161	-1259	0.083	-0.954	0.061	-	-	-
162	-0.628	0.185	-0.676	0.037		-
163	-0.698	0.111	-0.574	0.013		-
164	-1006	0.042	-1315	0.003	-	-	-
165	-0.628	0.185	-0.555	0.040		-
166	-0.460	0.256	-0.311	0.066		-
167	-0.349	0.333	-0.238	0.100		-
169	-1256	0.039	-3191	0.001	-	-	-
170	-1732	0.022	-0.752	0.027	-	-	-
171	-0.698	0.111	-0.498	0.023		-
173	-0.628	0.185	-0.507	0.045		-
174	-2123	0.007	-1524	0.002	-	-	-
175	-1256	0.034	-4090710	0.000	-	-	-
178	-0.698	0.116	-0.715	0.012		-
179	-1256	0.047	-1245	0.006	-	-	-
181	-1691	0.043	-1414	0.021	-	-	-
182	-1884	0.006	-18414	0.000	-	-	-
183	-1746	0.006	-1541	0.000	-	-	-
186	-1224	0.045	-10386	0.000	-	-	-
187	-0.698	0.117	-0.451	0.021		-
189	-0.721	0.104	-0.472	0.022		-
190	-1256	0.034	-1185	0.004	-	-	-
191	-1256	0.034	-0.453	0.018	-	-	-
193	-2511	0.001	-1361	0.001	-	-	-
194	-1048	0.037	-0.903	0.004	-	-	-
200	-0.349	0.333	-0.222	0.096		-
201	-1256	0.034	-548370	0.000	-	-	-
202	-0.900	0.105	-1053	0.026		-
204	-0.471	0.247	-0.410	0.056		-
205	-1485	0.009	-6010	0.000	-	-	-
207	-1836	0.009	-1386	0.004	-	-	-
208	-0.987	0.044	-0.948	0.004	-	-	-
209	-0.628	0.185	-0.598	0.039		-
210	-1290	0.062	-1992	0.004	-	-	-
211	-1884	0.006	-18414	0.000	-	-	-
213	-0.780	0.287	-5793	0.047		-
214	-1530	0.035	-2823	0.002	-	-	-
216	-0.900	0.154	-0.772	0.061		-
218	-0.652	0.249	-2148	0.069		-
219	-0.864	0.115	-0.647	0.042		-
220	-0.881	0.110	-0.891	0.026		-
221	-1317	0.066	-0.976	0.028	-	-	-
223	-0.875	0.173	-1587	0.025		-
226	-1134	0.110	-0.844	0.099		-
227	-1509	0.029	-2302	0.001	-	-	-
228	-1255	0.042	-1523	0.003	-	-	-
229	-1590	0.009	-1075	0.001	-	-	-
230	-1048	0.037	-0.800	0.003	-	-	-
231	-0.698	0.111	-0.562	0.015	-	-	-
232	-1286	0.081	-1443	0.019	-	-	-
233	-1398	0.045	-1450	0.006	-	-	-
238	-1397	0.012	-1097	0.001	-	-	-
239	-1444	0.070	-2060	0.027	-	-	-
240	-0.465	0.296	-1080	0.007		-
241	-1256	0.047	-1505	0.004	-	-	-
242	-1222	0.088	-2013	0.018	-	-	-
243	-1397	0.012	-1287	0.001	-	-	-
244	-0.628	0.185	-0.574	0.041		-
245	-1256	0.034	-0.693	0.009	-	-	-
246	-0.698	0.111	-0.516	0.019		-
247	-1427	0.015	-1442	0.001	-	-	-
248	-1741	0.022	-1998	0.003	-	-	-
249	-1256	0.034	-1162	0.003	-	-	-
253	-0.790	0.152	-0.916	0.048		-
256	-0.460	0.258	-0.309	0.068		-
257	-1397	0.012	-2345	0.000	-	-	-
258	-1397	0.012	-1441	0.001	-	-	-
261	-0.698	0.111	-0.506	0.023		-
262	-1346	0.066	-1161	0.015	-	-	-
263	-1571	0.018	-1442	0.002	-	-
264	-0.698	0.111	-0.487	0.024		-
266	-1069	0.096	-0.892	0.033	-	-	-
267	-0.628	0.185	-0.676	0.036		-
269	-0.958	0.060	-0.719	0.008	-	-	-
270	-1048	0.037	-0.912	0.004	-	-	-
271	-1256	0.034	-2309	0.002	-	-	-
273	-0.349	0.333	-0.229	0.094		-
274	-0.885	0.111	-1442	0.015		-
275	-1729	0.026	-18314	0.001	-	-	-
276	-1256	0.047	-0.762	0.010	-	-	-
277	-0.349	0.333	-0.222	0.099		-
278	-1268	0.081	-0.863	0.064	-	-	-
280	-0.628	0.185	-0.598	0.036		-
281	-0.698	0.111	-0.708	0.011		-
283	-1901	0.021	-1658	0.015	-	-	-
285	-0.941	0.061	-0.832	0.008	-	-	-
286	-0.545	0.344	-3995	0.026		-
288	-0.628	0.185	-0.555	0.040		-
292	-2285	0.005	-3461	0.000	-	-	-
297	-1884	0.008	-0.849	0.003	-	-	-
299	-1397	0.045	-1707	0.006	-	-	-
301	-1682	0.074	-28220	0.004	-	-	-
310	-0.811	0.313	-9428	0.020		-
312	-0.865	0.120	-1201	0.017		-
315	-1902	0.021	-0.853	0.018	-	-	-

## Sheet: 14 ray-finned ORA2 dNdS
ORA2 - 106 negatively selected codons									ORA2 - positively selected codons
Codon	SLAC dN-dS	SLAC p-value	FEL dN-dS	FEL p-value	SLAC	FEL	Consensus		Codon	SLAC dN-dS	SLAC p-value	FEL dN-dS	FEL p-value	SLAC	FEL	Consensus
11	0.000	0.000	-3084360	0.044		-			8	0.000	0.000	0.813	0.029		+
21	-0.698	0.139	-0.396	0.049		-			10	0.000	0.000	0.725	0.037		+
26	-1669	0.001	-1788	0.000	-	-	-		13	0.000	0.000	0.811	0.018		+
27	-0.671	0.100	-0.345	0.041		-			178	0.709	0.285	0.474	0.049		+
29	-0.546	0.068	-0.267	0.010	-	-	-		330	0.968	0.118	0.484	0.068		+
30	-1303	0.039	-0.709	0.015	-	-	-
32	-0.623	0.145	-0.412	0.060		-
33	-1115	0.004	-0.869	0.000	-	-	-
36	-0.905	0.043	-0.632	0.013	-	-	-
37	-0.444	0.127	-0.139	0.038		-
39	-1333	0.001	-1023	0.000	-	-	-
40	-1111	0.004	-0.651	0.000	-	-	-
41	-1219	0.006	-0.565	0.001	-	-	-
44	-0.556	0.111	-0.357	0.036		-
45	-0.605	0.060	-0.280	0.009	-	-	-
47	-0.556	0.111	-0.224	0.055		-
51	-0.966	0.090	-0.973	0.045	-	-	-
54	-0.802	0.216	-2.525	0.010		-
55	-0.518	0.158	-0.293	0.030		-
57	-0.859	0.149	-1692	0.042		-
58	-0.876	0.013	-0.568	0.001	-	-	-
59	-0.728	0.126	-1252	0.002		-
60	-1667	0.001	-1101	0.000	-	-	-
61	-1000	0.018	-0.359	0.008	-	-	-
62	-1538	0.005	-1134	0.001	-	-	-
64	-1216	0.004	-3556	0.000	-	-	-
65	-0.565	0.169	-0.397	0.083		-
66	-0.580	0.068	-0.266	0.009	-	-	-
67	-0.813	0.033	-0.679	0.003	-	-	-
68	-0.435	0.133	-0.183	0.025		-
70	-1105	0.066	-0.543	0.065	-	-	-
72	-0.406	0.182	-0.169	0.047		-
73	-0.439	0.130	-0.193	0.023		-
76	-0.556	0.111	-0.267	0.052		-
84	-0.488	0.265	-3108	0.046		-
86	-0.889	0.012	-0.462	0.001	-	-	-
88	-0.406	0.182	-0.166	0.052		-
92	-0.809	0.186	-1070	0.062		-
94	-2032	0.000	-1218	0.000	-	-	-
96	-0.722	0.088	-0.372	0.038	-	-	-
98	-0.444	0.111	-0.167	0.027		-
99	-1625	0.001	-1075	0.000	-	-	-
101	-0.867	0.137	-1098	0.069		-
104	-1219	0.006	-0.603	0.001	-	-	-
107	-2069	0.000	-1044	0.000	-	-	-
108	-1000	0.018	-0.554	0.002	-	-	-
109	-0.458	0.251	-0.438	0.089		-
110	-1169	0.016	-1735	0.000	-	-	-
112	-0.422	0.123	-0.169	0.031		-
113	-0.889	0.014	-0.473	0.001	-	-	-
116	-0.646	0.041	-0.284	0.007	-	-	-
117	-0.667	0.037	-0.300	0.004	-	-	-
118	-0.813	0.033	-0.470	0.005	-	-	-
119	-0.486	0.258	-0.790	0.086		-
120	-0.740	0.032	-0.395	0.002	-	-	-
121	-0.702	0.092	-0.236	0.066	-	-	-
123	-1506	0.031	-1846	0.003	-	-	-
124	-1437	0.007	-414455	0.000	-	-	-
125	-1219	0.007	-0.668	0.001	-	-	-
126	-0.502	0.189	-0.396	0.042		-
127	-0.722	0.088	-0.452	0.026	-	-	-
128	-1458	0.013	-1467	0.000	-	-	-
129	-0.889	0.045	-0.508	0.010	-	-	-
131	-1222	0.007	-1092	0.000	-	-	-
132	-0.889	0.015	-0.383	0.001	-	-	-
133	-1111	0.006	-0.681	0.000	-	-	-
136	-0.567	0.168	-3360	0.036		-
137	-0.698	0.166	-0.630	0.076		-
139	-0.959	0.052	-0.982	0.001	-	-	-
141	-0.538	0.221	-0.569	0.058		-
144	-1105	0.089	-2664	0.005	-	-	-
145	-1156	0.069	-0.393	0.090	-	-	-
146	-0.608	0.101	-0.379	0.026		-
147	-0.536	0.265	-4540	0.093		-
150	-0.406	0.182	-0.193	0.045		-
153	-0.936	0.010	-0.369	0.003	-	-	-
155	-1028	0.039	-1006	0.021	-	-	-
157	-1738	0.004	-1357	0.001	-	-	-
160	-2364	0.167	-40365	0.012		-
161	-0.654	0.204	-1641	0.033		-
163	-0.776	0.089	-0.380	0.044	-	-	-
164	-0.776	0.089	-0.635	0.014	-	-	-
167	-0.722	0.088	-0.747	0.026	-	-	-
172	-0.884	0.160	-3405	0.013		-
173	-1941	0.001	-79963	0.000	-	-	-
175	-0.897	0.076	-0.901	0.007	-	-	-
179	-0.320	0.429	-1854	0.088		-
180	-0.670	0.219	-1353	0.046		-
182	-0.562	0.182	-0.451	0.085	-	-	-
183	-1219	0.006	-0.610	0.001	-	-	-
184	-1225	0.028	-0.675	0.053	-	-	-
185	-1437	0.047	-0.718	0.019	-	-	-
187	-0.406	0.194	-0.197	0.044		-
188	-1212	0.085	-0.543	0.105	-
189	-0.622	0.169	-0.571	0.038		-
191	-1625	0.001	-0.692	0.000	-	-	-
192	-0.556	0.111	-0.205	0.061		-
193	-0.634	0.134	-0.274	0.066		-
199	-0.896	0.075	-0.738	0.013	-	-	-
200	-1126	0.073	-28671	0.004	-	-	-
201	-0.667	0.038	-0.272	0.006	-	-	-
202	-1111	0.004	-0.423	0.000	-	-	-
204	-1015	0.032	-0.578	0.003	-	-	-
205	-0.667	0.037	-0.279	0.007	-	-	-
206	-0.521	0.216	-0.831	0.049		-
207	-1385	0.006	-0.741	0.000	-	-	-
208	-1219	0.006	-0.725	0.000	-	-	-
209	-0.556	0.111	-0.264	0.052		-
210	-0.624	0.123	-0.436	0.023		-
211	-1111	0.004	-0.825	0.000	-	-	-
216	-0.556	0.173	-0.389	0.055		-
219	-0.813	0.033	-0.316	0.007	-	-	-
220	-0.428	0.226	-0.304	0.089		-
222	-0.597	0.155	-0.411	0.031		-
223	-0.748	0.030	-0.373	0.002	-	-	-
224	-0.667	0.100	-0.481	0.039		-
226	-1076	0.005	-0.809	0.000	-	-	-
228	-1424	0.017	-5267	0.000	-	-	-
230	-0.604	0.163	-0.447	0.065		-
231	-0.763	0.110	-0.399	0.058		-
232	-0.628	0.231	-0.775	0.064		-
233	-0.576	0.164	-0.343	0.094		-
235	-0.942	0.067	-1425	0.006	-	-	-
236	-0.437	0.115	-0.170	0.029		-
238	-0.963	0.126	-0.931	0.051		-
245	-0.595	0.233	-3810	0.017		-
247	-0.671	0.221	-2653	0.061		-
248	-0.567	0.174	-0.350	0.083		-
249	-1000	0.018	-0.386	0.006	-	-	-
250	-0.828	0.123	-0.832	0.028		-
251	-1043	0.084	-1139	0.020	-	-	-
252	-1369	0.002	-0.656	0.000	-	-	-
253	-0.889	0.012	-0.352	0.001	-	-	-
254	-1111	0.004	-0.869	0.000	-	-	-
255	-1079	0.111	-1276	0.008		-
257	-0.444	0.111	-0.180	0.027		-
258	-1333	0.001	-0.804	0.000	-	-	-
260	-0.908	0.011	-0.388	0.002	-	-	-
262	-1117	0.019	-0.752	0.003	-	-	-
263	-1262	0.030	-1078	0.005	-	-	-
264	-1625	0.002	-0.723	0.000	-	-	-
267	-0.749	0.136	-0.996	0.024		-
268	-1921	0.002	-1554	0.000	-	-	-
269	-0.667	0.037	-0.342	0.004	-	-	-
270	-0.628	0.167	-0.642	0.033		-
271	-1625	0.001	-0.653	0.000	-	-	-
272	-1850	0.003	-1559	0.001	-	-	-
273	-1113	0.020	-1248	0.001	-	-	-
276	-1333	0.001	-0.846	0.000	-	-	-
277	-0.702	0.118	-0.366	0.048		-
278	-1778	0.000	-3127	0.000	-	-	-
279	-0.747	0.025	-0.435	0.002	-	-	-
280	-1111	0.004	-0.430	0.000	-	-	-
281	-0.499	0.217	-0.429	0.078		-
284	-0.889	0.045	-1279	0.002	-	-	-
287	-0.778	0.045	-0.388	0.010	-	-	-
288	-1075	0.032	-0.549	0.006	-	-	-
289	-0.437	0.132	-0.185	0.025		-
291	-0.791	0.086	-0.372	0.051	-	-	-
292	-0.724	0.087	-0.409	0.033	-	-	-
294	-1254	0.002	-0.592	0.000	-	-	-
296	-0.813	0.033	-0.400	0.005	-	-	-
297	-1219	0.006	-0.794	0.000	-	-	-
299	-0.889	0.056	-0.517	0.009	-	-	-
301	-1515	0.009	-0.770	0.002	-	-	-
302	-1000	0.018	-0.419	0.004	-	-	-
303	-1333	0.001	-1649	0.000	-	-	-
305	-0.406	0.182	-0.193	0.042		-
306	-0.667	0.037	-0.271	0.005	-	-	-
308	-0.885	0.046	-0.974	0.005	-	-	-
310	-1104	0.015	-1132	0.002	-	-	-
316	-0.472	0.111	-0.203	0.026		-
317	-0.729	0.143	-0.891	0.039		-
319	-0.641	0.158	-0.643	0.068		-
322	-1292	0.007	-0.329	0.005	-	-	-
334	-0.841	0.095	-0.702	0.025	-	-	-

## Sheet: 17 ray-finned ORA3 dNdS
ORA3 - 123 negatively selected codons									ORA3 - 1 positively selected codons
Codon	SLAC dN-dS	SLAC p-value	FEL dN-dS	FEL p-value	SLAC	FEL	Consensus		Codon	SLAC dN-dS	SLAC p-value	FEL dN-dS	FEL p-value	SLAC	FEL	Consensus
15	-0.457	0.145	-0.480	0.047		-			202	0.587	0.099	0.306	0.039	+	+	+
24	-0.603	0.045	-0.365	0.015	-	-	-		309	0.406	0.166	0.213	0.064		+
26	-1104	0.027	-1420	0.002	-	-	-
27	-0.718	0.079	-3190	0.005	-	-	-
28	-0.610	0.100	-1092	0.005		-
29	-0.791	0.052	-0.299	0.181	-
30	-0.485	0.115	-0.442	0.028		-
32	-0.881	0.033	-0.578	0.044	-	-	-
34	-0.451	0.037	-0.256	0.005	-	-	-
37	-1118	0.002	-0.699	0.000	-	-	-
38	-0.686	0.035	-0.413	0.019	-	-	-
40	-0.902	0.002	-0.511	0.000	-	-	-
41	-1121	0.001	-1121	0.000	-	-	-
44	-0.451	0.037	-0.263	0.005	-	-	-
46	-0.432	0.193	-0.449	0.088		-
47	-0.752	0.004	-0.557	0.000	-	-	-
48	-0.536	0.091	-0.231	0.146	-
49	-0.770	0.037	-1609	0.001	-	-	-
51	-0.733	0.074	-1055	0.009	-	-	-
52	-0.943	0.017	-0.690	0.036	-	-	-
55	-0.696	0.071	-2007	0.007	-	-	-
56	-0.382	0.239	-0.625	0.068		-
57	-0.619	0.129	-1261	0.024		-
60	-0.761	0.019	-0.629	0.002	-	-	-
62	-1053	0.001	-0.762	0.000	-	-	-
63	-0.499	0.085	-0.412	0.024	-	-	-
65	-0.403	0.062	-0.302	0.008	-	-	-
68	-0.280	0.179	-0.166	0.046		-
70	-0.977	0.003	-0.754	0.000	-	-	-
72	-0.601	0.012	-0.427	0.001	-	-	-
76	-0.526	0.045	-0.316	0.016	-	-	-
77	-1053	0.000	-0.953	0.000	-	-	-
80	-0.820	0.004	-0.603	0.000	-	-	-
81	-0.280	0.179	-0.162	0.047		-
84	-0.460	0.036	-0.288	0.004	-	-	-
87	-0.808	0.015	-0.459	0.002	-	-	-
90	-0.902	0.002	-0.396	0.000	-	-	-
95	-0.590	0.131	-0.792	0.030		-
98	-0.694	0.113	-1040	0.015		-
100	-0.841	0.007	-0.296	0.002	-	-	-
103	-0.409	0.092	-0.350	0.020	-	-	-
105	-0.603	0.050	-0.459	0.010	-	-	-
108	-0.301	0.111	-0.158	0.025		-
110	-0.662	0.023	-0.997	0.001	-	-	-
111	-0.404	0.053	-0.212	0.010	-	-	-
112	-0.752	0.006	-0.418	0.000	-	-	-
113	-0.526	0.045	-0.366	0.012	-	-	-
114	-1401	0.000	-0.792	0.000	-	-	-
115	-0.376	0.111	-0.238	0.045		-
117	-0.803	0.037	-0.541	0.003	-	-	-
118	-0.601	0.012	-0.357	0.001	-	-	-
121	-0.434	0.042	-0.264	0.007	-	-	-
122	-1401	0.000	-0.695	0.000	-	-	-
123	-0.827	0.007	-0.892	0.000	-	-	-
124	-0.841	0.006	-5568	0.000	-	-	-
125	-0.280	0.179	-0.170	0.045		-
128	-0.752	0.004	-0.601	0.000	-	-	-
129	-0.602	0.016	-0.498	0.001	-	-	-
130	-0.539	0.137	-1093	0.005		-
131	-0.648	0.021	-0.677	0.000	-	-	-
134	-0.601	0.012	-0.255	0.002	-	-	-
140	-0.641	0.159	-0.839	0.099		-
141	-0.677	0.018	-0.497	0.002	-	-	-
143	-0.448	0.138	-0.296	0.087		-
144	-0.561	0.084	-0.351	0.044	-	-	-
146	-0.553	0.081	-0.381	0.028	-	-	-
149	-0.505	0.053	-0.434	0.007	-	-	-
150	-0.312	0.174	-0.234	0.063		-
152	-0.747	0.074	-0.625	0.052	-	-	-
160	-0.560	0.032	-0.404	0.004	-	-	-
161	-0.626	0.042	-0.842	0.003	-	-	-
163	-0.280	0.212	-0.164	0.054		-
165	-0.399	0.170	-0.360	0.090		-
166	-0.451	0.037	-0.171	0.010	-	-	-
167	-0.526	0.045	-0.347	0.010	-	-	-
169	-0.614	0.067	-0.780	0.015	-	-	-
170	-0.717	0.044	-1087	0.009	-	-	-
172	-0.286	0.281	-0.383	0.065		-
174	-0.752	0.004	-0.620	0.000	-	-	-
179	-0.451	0.037	-0.181	0.009	-	-	-
180	-0.339	0.164	-0.264	0.029		-
181	-0.463	0.096	-0.551	0.017	-	-	-
182	-0.832	0.003	-1488	0.000	-	-	-
184	-0.717	0.007	-0.295	0.006	-	-	-
185	-0.272	0.252	-0.230	0.086		-
186	-0.281	0.179	-0.158	0.048		-
188	-0.302	0.111	-0.136	0.028		-
189	-0.906	0.001	-0.463	0.000	-	-	-
190	-0.743	0.004	-0.618	0.000	-	-	-
191	-0.755	0.004	-0.457	0.000	-	-	-
192	-0.301	0.128	-0.168	0.025		-
194	-0.302	0.111	-0.172	0.020		-
195	-0.844	0.007	-0.422	0.001	-	-	-
199	-0.563	0.032	-0.407	0.003	-	-	-
200	-0.755	0.004	-0.836	0.000	-	-	-
201	-0.328	0.247	-0.370	0.081		-
204	-0.728	0.105	-18514	0.008		-
208	-0.771	0.030	-1719	0.003	-	-	-
211	-0.456	0.099	-0.421	0.024	-	-	-
212	-0.302	0.111	-0.162	0.020		-
216	-0.844	0.006	-0.574	0.001	-	-	-
217	-0.660	0.028	-0.614	0.001	-	-	-
220	-0.752	0.004	-0.462	0.000	-	-	-
221	-0.602	0.038	-0.670	0.007	-	-	-
223	-0.796	0.004	-0.844	0.000	-	-	-
225	-0.366	0.237	-0.480	0.098		-
228	-0.280	0.179	-0.194	0.040		-
231	-0.826	0.007	-1329	0.000	-	-	-
232	-0.734	0.005	-0.659	0.000	-	-	-
234	-0.802	0.040	-0.629	0.010	-	-	-
235	-0.394	0.056	-0.213	0.012	-	-	-
237	-0.532	0.086	-0.426	0.039	-	-	-
241	-0.479	0.224	-2777	0.030		-
242	-0.929	0.029	-1480	0.001	-	-	-
250	-0.820	0.060	-1045	0.011	-	-	-
251	-0.535	0.118	-0.407	0.042		-
252	-0.684	0.041	-0.807	0.003	-	-	-
253	-0.444	0.149	-0.413	0.075		-
255	-0.200	0.439	-1968	0.091		-
256	-0.734	0.022	-0.525	0.008	-	-	-
257	-0.717	0.035	-0.639	0.008	-	-	-
258	-1053	0.000	-0.608	0.000	-	-	-
259	-0.752	0.004	-0.353	0.000	-	-	-
260	-0.338	0.163	-0.268	0.028		-
261	-0.798	0.055	-0.809	0.007	-	-	-
262	-0.871	0.006	-0.353	0.001	-	-	-
263	-1053	0.000	-1027	0.000	-	-	-
264	-0.301	0.111	-0.164	0.019		-
268	-0.841	0.002	-0.549	0.000	-	-	-
269	-0.612	0.073	-0.295	0.090	-	-	-
270	-0.587	0.014	-0.392	0.001	-	-	-
271	-0.566	0.081	-0.622	0.026	-	-	-
273	-0.586	0.014	-0.380	0.001	-	-	-
274	-0.280	0.179	-0.179	0.044		-
275	-1075	0.004	-0.606	0.003	-	-	-
276	-0.746	0.078	-0.377	0.289	-
277	-0.902	0.001	-1201	0.000	-	-	-
279	-0.451	0.045	-0.217	0.007	-	-	-
280	-0.451	0.100	-0.410	0.020		-
281	-0.780	0.020	-0.905	0.002	-	-	-
282	-0.631	0.072	-0.555	0.035	-	-	-
283	-0.606	0.059	-1528	0.001	-	-	-
284	-0.451	0.037	-0.181	0.009	-	-	-
285	-0.611	0.043	-0.591	0.008	-	-	-
287	-1121	0.002	-1658	0.000	-	-	-
289	-0.280	0.179	-0.194	0.040		-
290	-0.280	0.212	-0.187	0.048		-
292	-0.776	0.044	-0.569	0.005	-	-	-
293	-0.601	0.014	-0.319	0.002	-	-	-
295	-0.902	0.003	-0.497	0.000	-	-	-
296	-0.526	0.088	-0.507	0.024	-	-	-
298	-0.732	0.102	-0.991	0.032		-
299	-0.508	0.029	-0.414	0.002	-	-	-
301	-0.463	0.094	-0.355	0.032	-	-	-
302	-0.774	0.066	-1660	0.002	-	-	-
303	-0.451	0.037	-0.183	0.008	-	-	-
304	-0.600	0.012	-0.413	0.001	-	-	-
305	-0.497	0.085	-0.239	0.058	-	-	-
310	-0.280	0.179	-0.170	0.046		-
311	-0.809	0.004	-0.813	0.000	-	-	-
312	-0.526	0.045	-0.355	0.008	-	-	-
314	-1208	0.002	-1968	0.000	-	-	-
315	-0.301	0.111	-0.137	0.027		-
319	-0.889	0.020	-0.645	0.005	-	-	-
321	-0.451	0.040	-0.228	0.007	-	-	-
322	-0.280	0.179	-0.162	0.047		-
323	-0.709	0.015	-0.564	0.001	-	-	-
324	-0.793	0.032	-0.886	0.005	-	-	-
325	-0.520	0.026	-0.357	0.002	-	-	-
326	-0.648	0.038	-0.432	0.006	-	-	-
327	-0.419	0.203	-0.380	0.078		-
328	-0.883	0.029	-0.876	0.006	-	-	-
330	-0.638	0.139	-0.678	0.049		-
332	-0.624	0.100	-0.559	0.118	-
333	-0.470	0.151	-0.449	0.096		-
347	-1150	0.163	-8650	0.043		-
275	-0.633	0.087	-0.401	0.033	-	-	-
276.709	-1159	0.047	-1697	0.004	-	-	-
278.418	-0.388	0.097	-1796	0.004	-	-	-
280.127	-0.212	0.120	-0.537	0.028		-
281.836	-1041	0.034	-0.872	0.035	-	-	-
283.545	-0.541	0.037	-0.292	0.006	-	-	-
285.255	-1338	0.002	-0.984	0.000	-	-	-
286.964	-0.812	0.036	-0.496	0.019	-	-	-
288.673	-1079	0.002	-0.656	0.000	-	-	-
290.382	-0.980	0.006	-0.841	0.000	-	-	-
292.091	-0.540	0.037	-0.303	0.005	-	-	-
293.8	-0.523	0.188	-0.583	0.073		-
295.509	-0.720	0.012	-0.440	0.001	-	-	-
297.218	-0.626	0.095	-0.260	0.159	-
298.927	-1036	0.024	-2128	0.001	-	-	-
300.636	-0.531	0.204	-0.633	0.059		-
302.345	-1149	0.016	-0.859	0.041	-	-	-
304.055	-0.476	0.215	-0.736	0.069		-
305.764	-0.489	0.258	-0.863	0.075		-
307.473	-0.857	0.024	-0.784	0.002	-	-	-
309.182	-1259	0.001	-0.605	0.000	-	-	-
310.891	-0.580	0.089	-0.502	0.023	-	-	-
312.6	-0.326	0.257	-0.398	0.098		-
314.309	-0.477	0.063	-0.357	0.008	-	-	-
316.018	-0.327	0.184	-0.190	0.046		-
317.727	-0.990	0.007	-0.677	0.000	-	-	-
319.436	-0.540	0.037	-0.333	0.003	-	-	-
321.146	-0.235	0.262	-0.116	0.076		-
322.855	-0.629	0.045	-0.361	0.017	-	-	-
324.564	-1079	0.001	-0.828	0.000	-	-	-
326.273	-0.997	0.003	-0.700	0.000	-	-	-
327.982	-0.327	0.184	-0.188	0.046		-

## Sheet: 14 ray-finned ORA4 dNdS
ORA4 - 110 negatively selected codons									ORA4 - positively selected codons
Codon	SLAC dN-dS	SLAC p-value	FEL dN-dS	FEL p-value	SLAC	FEL	Consensus		Codon	SLAC dN-dS	SLAC p-value	FEL dN-dS	FEL p-value	SLAC	FEL	Consensus
6	-1122	0.019	-0.576	0.008	-	-	-		85	0.544	0.146	0.270	0.050		+
9	-1331	0.001	-1209	0.000	-	-	-		366	0.000	0.000	1367	0.090		+
11	-1018	0.034	-1613	0.002	-	-	-
12	-1136	0.037	-0.657	0.016	-	-	-
13	-0.887	0.046	-1007	0.004	-	-	-
16	-0.793	0.042	-0.768	0.007	-	-	-
17	-1192	0.018	-0.711	0.006	-	-	-
19	-1009	0.017	-0.820	0.001	-	-	-
20	-0.850	0.105	-0.445	0.074		-
22	-0.887	0.018	-0.311	0.006	-	-
24	-0.545	0.277	-1953	0.040		-
27	-0.609	0.196	-4924	0.004		-
28	-1120	0.069	-0.373	0.142	-
31	-1386	0.023	-0.579	0.034	-	-
33	-0.892	0.085	-0.875	0.024	-	-
34	-0.666	0.100	-0.418	0.044		-
36	-0.836	0.197	-2948	0.042		-
41	-0.665	0.136	-0.685	0.035		-
42	-0.715	0.111	-0.680	0.025		-
43	-0.776	0.088	-0.378	0.070	-	-	-
44	-0.666	0.100	-0.738	0.015		-
45	-1109	0.004	-0.507	0.000	-	-	-
46	-0.905	0.027	-0.766	0.003	-	-	-
48	-0.974	0.012	-1009	0.000	-	-	-
49	-0.779	0.027	-0.530	0.002	-	-	-
50	-0.654	0.104	-0.812	0.023		-
53	-1458	0.003	-1034	0.000	-	-	-
55	-0.666	0.037	-0.372	0.005	-	-	-
57	-0.302	0.240	-0.176	0.056		-
60	-1553	0.001	-0.810	0.000	-	-	-
64	-0.887	0.012	-0.940	0.000	-	-	-
65	-0.399	0.252	-0.379	0.060		-
66	-0.666	0.037	-0.386	0.004	-	-	-
67	-0.675	0.048	-0.544	0.005	-	-	-
68	-0.905	0.027	-0.986	0.002	-	-	-
70	-1553	0.001	-1853	0.000	-	-	-
71	-0.453	0.163	-0.325	0.033		-
73	-0.887	0.012	-0.697	0.001	-	-	-
75	-1138	0.058	-1017	0.041	-	-	-
77	-0.788	0.092	-0.579	0.032	-	-	-
81	-0.795	0.084	-46070	0.005	-	-	-
83	-0.453	0.175	-0.320	0.033		-
84	-1238	0.007	-1063	0.001	-	-	-
94	-0.749	0.036	-0.333	0.008	-	-	-
95	-1331	0.001	-1046	0.000	-	-	-
97	-0.560	0.110	-0.347	0.043		-
98	-0.905	0.031	-0.785	0.002	-	-	-
101	-1331	0.001	-0.852	0.000	-	-	-
102	-0.302	0.240	-0.171	0.059		-
103	-0.666	0.178	-1673	0.019		-
104	-0.846	0.015	-0.525	0.002	-	-	-
105	-0.905	0.027	-1237	0.002	-	-	-
107	-0.453	0.163	-0.327	0.033		-
113	-0.774	0.139	-1650	0.009		-
114	-1091	0.005	-0.821	0.000	-	-	-
115	-0.964	0.128	-1268	0.024		-
116	-2382	0.002	-1356	0.006	-	-	-
117	-0.655	0.104	-5106	0.006		-
120	-1224	0.010	-0.805	0.001	-	-	-
121	-1207	0.007	-0.612	0.002	-	-	-
122	-0.685	0.160	-0.829	0.079		-
123	-0.896	0.101	-3806	0.004		-
126	-0.610	0.258	-1890	0.057		-
128	-1065	0.026	-1139	0.003	-	-	-
129	-0.952	0.009	-0.668	0.001	-	-	-
130	-0.529	0.209	-1579	0.014		-
135	-0.448	0.122	-0.262	0.022		-
138	-0.666	0.037	-0.481	0.004	-	-	-
140	-1108	0.020	-1564	0.001	-	-	-
142	-1358	0.004	-8937	0.000	-	-	-
143	-0.628	0.093	-0.420	0.035	-	-	-
145	-0.713	0.132	-0.719	0.046		-
146	-1553	0.001	-1493	0.000	-	-	-
148	-1109	0.004	-0.497	0.001	-	-	-
149	-0.666	0.037	-0.416	0.004	-	-	-
151	-1057	0.024	-1976	0.001	-	-	-
152	-0.687	0.172	-0.682	0.061		-
154	-0.998	0.018	-0.466	0.006	-	-	-
155	-1177	0.034	-1913	0.001	-	-	-
156	-0.556	0.173	-0.476	0.100		-
158	-0.979	0.033	-0.986	0.004	-	-	-
159	-1358	0.004	-1707	0.000	-	-	-
161	-1331	0.001	-1450	0.000	-	-	-
163	-0.905	0.071	-1182	0.011	-	-	-
167	-0.976	0.012	-0.816	0.001	-	-	-
168	-0.453	0.163	-0.396	0.026		-
171	-1109	0.004	-0.942	0.000	-	-	-
172	-1945	0.000	-1698	0.000	-	-	-
173	-0.444	0.111	-0.214	0.025		-
175	-0.300	0.244	-0.177	0.056		-
177	-0.905	0.031	-0.985	0.002	-	-	-
181	-1358	0.004	-4224	0.000	-	-	-
182	-0.444	0.111	-0.245	0.020		-
185	-0.983	0.156	-0.840	0.075		-
186	-1863	0.001	-1568	0.000	-	-	-
188	-0.658	0.233	-1564	0.046		-
189	-0.555	0.111	-0.375	0.036		-
190	-0.453	0.163	-0.315	0.034		-
194	-1331	0.002	-2337	0.000	-	-	-
195	-0.578	0.103	-0.392	0.040		-
196	-0.887	0.045	-0.992	0.004	-	-	-
197	-0.540	0.153	-0.623	0.035		-
198	-1358	0.004	-2875	0.000	-	-	-
199	-1522	0.004	-3236870	0.000	-	-	-
202	-1109	0.004	-0.909	0.000	-	-	-
204	-0.666	0.037	-0.442	0.004	-	-	-
207	-0.737	0.104	-1410	0.005		-
210	-0.905	0.027	-0.913	0.002	-	-	-
212	-0.777	0.088	-0.792	0.020	-	-	-
213	-0.888	0.045	-1.083	0.002	-	-	-
214	-0.473	0.103	-0.284	0.017		-
216	-0.887	0.077	-0.601	0.037	-	-	-
219	-0.993	0.109	-3485680	0.000		-
222	-0.629	0.106	-0.351	0.048		-
223	-0.666	0.100	-0.544	0.020		-
224	-1553	0.000	-1.383	0.000	-	-	-
226	-0.502	0.229	-0.693	0.061		-
232	-0.520	0.226	-0.500	0.070		-
239	-1905	0.002	-1868	0.000	-	-	-
240	-0.709	0.132	-18171	0.021		-
243	-0.822	0.124	-0.787	0.028		-
244	-1727	0.001	-0.629	0.001	-	-	-
245	-1044	0.027	-1130	0.002	-	-	-
246	-1282	0.018	-1136	0.002	-	-	-
247	-1109	0.004	-0.842	0.000	-	-	-
248	-0.806	0.080	-0.336	0.093	-	-	-
249	-1081	0.061	-0.915	0.027	-	-	-
250	-1215	0.007	-2004	0.000	-	-	-
254	-0.301	0.242	-0.170	0.061		-
255	-0.887	0.012	-0.641	0.001	-	-	-
256	-0.415	0.318	-0.775	0.091		-
257	-0.545	0.067	-0.322	0.012	-	-	-
258	-1810	0.001	-2045	0.000	-	-	-
259	-0.666	0.037	-0.465	0.004	-	-	-
263	-0.887	0.045	-1584	0.004	-	-	-
264	-0.600	0.060	-0.352	0.008	-	-	-
265	-0.510	0.173	-0.495	0.028		-
266	-0.887	0.012	-0.643	0.001	-	-	-
268	-0.887	0.012	-0.642	0.001	-	-	-
269	-0.444	0.111	-0.263	0.022		-
270	-1331	0.001	-5794	0.000	-	-	-
272	-0.905	0.039	-0.864	0.003	-	-	-
274	-1176	0.036	-9290	0.001	-	-	-
276	-0.752	0.143	-1100	0.046		-
277	-1331	0.002	-0.810	0.000	-	-	-
279	-1274	0.015	-0.883	0.003	-	-	-
280	-1331	0.008	-4572	0.000	-	-	-
281	-0.398	0.302	-0.583	0.096		-
283	-0.459	0.114	-0.261	0.021		-
284	-0.301	0.242	-0.173	0.058		-
285	-0.666	0.037	-0.324	0.005	-	-	-
286	-0.666	0.037	-0.433	0.004	-	-	-
288	-0.819	0.072	-0.998	0.012	-	-	-
289	-1358	0.004	-1624	0.000	-	-	-
291	-0.666	0.100	-0.579	0.024		-
292	-1331	0.002	-1136	0.000	-	-	-
294	-1358	0.004	-0.379	0.006	-	-	-
296	-1109	0.004	-1364	0.000	-	-	-
298	-2715	0.000	-2341	0.000	-	-	-
299	-0.444	0.111	-0.247	0.020		-
303	-1109	0.004	-0.650	0.000	-	-	-
304	-0.301	0.241	-0.182	0.053		-
306	-0.453	0.163	-0.317	0.035		-
307	-1176	0.016	-2133	0.000	-	-	-
308	-0.508	0.157	-0.481	0.024		-
310	-1330	0.002	-1492	0.000	-	-	-
311	-1122	0.046	-1221	0.009	-	-	-
312	-1491	0.014	-1006	0.004	-	-	-
313	-0.334	0.342	-0.455	0.080		-
326	-1768	0.039	-4765	0.007	-	-	-
335	-0.688	0.275	-8682	0.031		-
350	-1302	0.056	-0.573	0.119	-
354	-1599	0.014	-0.611	0.007	-	-	-
355	-0.530	0.350	-1319	0.081		-
358	0.000	0.000	-1214	0.080		-
360	0.000	0.000	-2149	0.079		-

## Sheet: 16 ray-finned ORA5 dNdS
ORA5 - 100 negatively selected codons									ORA5 - positively selected codons
Codon	SLAC dN-dS	SLAC p-value	FEL dN-dS	FEL p-value	SLAC	FEL	Consensus		Codon	SLAC dN-dS	SLAC p-value	FEL dN-dS	FEL p-value	SLAC	FEL	Consensus
2	-1117	0.029	-0.900	0.006	-	-	-		77	0.408	0.205	0.188	0.069		+
5	-0.436	0.310	-2155	0.083		-			121	0.273	0.204	0.085	0.098		+
6	-0.493	0.245	-0.770	0.031		-			223	0.154	0.634	0.777	0.082		+
7	-0.803	0.046	-0.612	0.012	-	-	-		245	0.472	0.289	1448	0.068		+
12	-0.515	0.083	-0.169	0.048	-	-	-		358	0.393	0.175	0.179	0.052		+
14	-0.275	0.334	-0.650	0.027		-			363	0.333	0.188	0.103	0.050		+
16	-1181	0.009	-2806	0.000	-	-	-
19	-0.486	0.099	-0.246	0.039	-	-	-
22	-0.963	0.002	-0.383	0.000	-	-	-
26	-0.549	0.028	-0.246	0.002	-	-	-
27	-0.563	0.122	-0.546	0.022		-
30	-0.882	0.007	-0.511	0.000	-	-	-
31	-0.679	0.037	-0.483	0.005	-	-	-
32	-0.803	0.004	-0.427	0.000	-	-	-
34	0.211	0.783	-9884	0.035		-
38	-0.513	0.113	-0.672	0.007		-
39	-0.413	0.212	-0.922	0.001		-
40	-0.562	0.045	-0.333	0.007	-	-	-
41	-2108	0.000	-6531	0.000	-	-	-
42	-0.515	0.144	-0.364	0.052		-
44	-0.753	0.006	-0.333	0.001	-	-	-
47	-0.656	0.027	-0.416	0.003	-	-	-
48	-0.337	0.112	-0.135	0.020		-
49	-0.642	0.012	-0.411	0.000	-	-	-
52	-0.328	0.163	-0.157	0.037		-
53	-0.373	0.129	-0.309	0.003		-
54	-0.440	0.059	-0.222	0.008	-	-	-
56	-0.328	0.163	-0.157	0.037		-
62	-0.803	0.004	-0.498	0.000	-	-	-
64	-0.331	0.111	-0.140	0.020		-
67	-0.792	0.060	-0.902	0.004	-	-	-
73	-0.704	0.092	-0.564	0.019	-	-	-
75	-0.608	0.058	-0.352	0.005	-	-	-
79	-1641	0.000	-465366	0.000	-	-	-
80	-0.596	0.096	-0.358	0.038	-	-	-
81	-0.278	0.342	-0.844	0.021		-
82	-1150	0.009	-0.881	0.002	-	-	-
84	-0.985	0.004	-0.754	0.000	-	-	-
85	-0.881	0.069	-0.952	0.009	-	-	-
86	-0.870	0.041	-13578	0.001	-	-	-
88	-0.391	0.117	-0.195	0.044		-
89	-0.963	0.002	-0.641	0.000	-	-	-
90	-0.653	0.032	-0.410	0.003	-	-	-
92	-0.328	0.163	-0.154	0.038		-
93	-0.328	0.163	-0.146	0.040		-
95	-0.494	0.140	-0.345	0.061		-
97	-0.482	0.037	-0.209	0.004	-	-	-
100	-0.440	0.059	-0.235	0.007	-	-	-
101	-0.689	0.055	-0.480	0.016	-	-	-
103	-0.528	0.128	-0.245	0.088		-
108	-0.222	0.232	-0.082	0.064		-
109	-0.321	0.111	-0.122	0.026		-
110	-0.482	0.037	-0.220	0.004	-	-	-
111	-0.803	0.004	-0.367	0.000	-	-	-
112	-0.349	0.157	-0.163	0.066		-
113	-1249	0.014	-1079	0.001	-	-	-
114	-1209	0.001	-0.789	0.000	-	-	-
115	-0.963	0.002	-0.644	0.000	-	-	-
116	-0.488	0.103	-0.245	0.044		-
117	-0.963	0.008	-0.505	0.002	-	-	-
118	-0.642	0.012	-0.355	0.001	-	-	-
119	-0.482	0.037	-0.182	0.007	-	-	-
124	-0.394	0.158	-0.192	0.093		-
125	-0.706	0.070	-0.444	0.019	-	-	-
126	-0.566	0.024	-0.256	0.002	-	-	-
128	-0.512	0.188	-0.947	0.020		-
130	-0.330	0.116	-0.125	0.024		-
132	-0.321	0.259	-0.305	0.067		-
133	-0.401	0.112	-0.220	0.030		-
136	-0.559	0.133	-0.428	0.060		-
138	-0.651	0.074	-0.579	0.015	-	-	-
142	-0.328	0.163	-0.146	0.040		-
144	-0.896	0.006	-0.497	0.001	-	-	-
148	-0.848	0.064	-2097	0.002	-	-	-
149	-0.496	0.137	-0.382	0.048		-
152	-0.483	0.241	-0.947	0.033		-
155	-0.846	0.035	-0.408	0.011	-	-	-
160	-0.571	0.184	-2321600	0.019		-
161	-0.656	0.031	-0.250	0.006	-	-	-
163	-0.756	0.068	-0.414	0.042	-	-	-
165	-1249	0.003	-0.553	0.001	-	-	-
166	-0.803	0.004	-0.518	0.000	-	-	-
172	-0.736	0.094	-0.537	0.022	-	-	-
173	-0.727	0.042	-0.652	0.002	-	-	-
174	-1482	0.004	-0.801	0.002	-	-	-
176	-0.451	0.294	-1547	0.066		-
178	-1081	0.028	-0.477	0.016	-	-	-
179	-0.918	0.003	-0.454	0.000	-	-	-
180	-0.746	0.090	-0.816	0.009	-	-	-
182	-0.803	0.004	-0.342	0.000	-	-	-
183	-1641	0.000	-0.995	0.000	-	-	-
184	-0.729	0.065	-0.538	0.021	-	-	-
186	-1124	0.000	-0.631	0.000	-	-	-
188	-0.727	0.042	-0.298	0.030	-	-	-
189	-0.652	0.044	-0.381	0.009	-	-	-
190	-0.622	0.088	-1121	0.002	-	-	-
192	-1187	0.014	-1362	0.001	-	-	-
193	-0.321	0.210	-0.179	0.099		-
194	-0.844	0.035	-33291	0.002	-	-	-
197	-0.893	0.003	-0.430	0.000	-	-	-
198	-0.446	0.134	-0.272	0.052		-
200	-0.401	0.111	-0.141	0.066		-
201	-0.818	0.005	-0.474	0.000	-	-	-
204	-0.535	0.216	-0.758	0.072		-
206	-1290	0.025	-1074	0.004	-	-	-
207	-0.488	0.098	-0.653	0.000	-	-	-
208	-0.605	0.071	-0.296	0.033	-	-	-
226	0.000	0.000	-14477	0.063		-
233	-0.912	0.132	-10806	0.003		-
235	-0.729	0.111	-2353	0.090		-
259	0.000	0.000	-1181	0.032		-
262	0.000	0.000	-0.442	0.017		-
279	-0.586	0.162	-1124	0.015		-
299	-0.803	0.087	-0.170	0.499	-
309	-0.880	0.048	-0.416	0.076	-	-	-
310	-0.739	0.085	-0.864	0.018	-	-	-
316	-0.851	0.048	-1039	0.002	-	-	-
319	-0.476	0.181	-0.320	0.071		-
321	-1006	0.001	-0.565	0.000	-	-	-
322	-0.803	0.004	-0.453	0.000	-	-	-
323	-0.803	0.004	-0.505	0.000	-	-	-
325	-0.985	0.004	-0.785	0.000	-	-	-
328	-0.642	0.045	-0.279	0.019	-	-	-
329	-0.642	0.012	-0.256	0.002	-	-	-
331	-0.913	0.048	-0.475	0.035	-	-	-
333	-1172	0.002	-1903	0.000	-	-	-
336	-0.656	0.031	-0.352	0.004	-	-	-
340	-0.985	0.004	-0.616	0.000	-	-	-
341	-0.445	0.098	-0.208	0.035	-	-	-
342	-0.419	0.186	-0.449	0.068		-
345	-0.526	0.094	-0.413	0.038	-	-	-
352	-0.803	0.006	-0.470	0.000	-	-	-
360	-0.512	0.133	-0.299	0.063		-
361	-0.577	0.100	-0.277	0.043	-	-	-
362	-0.906	0.003	-0.754	0.000	-	-	-
366	-0.328	0.196	-0.157	0.045		-
368	-0.656	0.031	-0.301	0.004	-	-	-
370	-0.366	0.150	-0.253	0.042		-
371	-1284	0.000	-1099	0.000	-	-	-
372	-0.577	0.100	-0.311	0.039	-	-	-
373	-1252	0.001	-1310	0.000	-	-	-
374	-0.506	0.141	-0.356	0.058		-
375	-0.445	0.053	-0.188	0.007	-	-	-
376	-1053	0.030	-0.656	0.016	-	-	-
377	-0.642	0.014	-0.271	0.001	-	-	-
378	-0.560	0.046	-0.238	0.017	-	-	-
379	-0.653	0.031	-0.395	0.002	-	-	-
380	-0.980	0.006	-0.614	0.000	-	-	-
381	-1043	0.003	-1080	0.000	-	-	-
383	-0.584	0.083	-0.377	0.022	-	-	-
384	-0.295	0.349	-1062	0.040		-
385	-0.806	0.100	-0.874	0.022	-	-	-
386	-1053	0.177	-2095	0.031		-

## Sheet: 13 ray-finned ORA6 dNdS
ORA6 - 51 negatively selected odons									ORA6 - 1 positively selected codons
Codon	SLAC dN-dS	SLAC p-value	FEL dN-dS	FEL p-value	SLAC	FEL	Consensus		Codon	SLAC dN-dS	SLAC p-value	FEL dN-dS	FEL p-value	SLAC	FEL	Consensus
8	-0.295	0.115	-0.132	0.027		-			112	0.657	0.098	0.345	0.065	+	+	+
12	-0.382	0.201	-0.269	0.062		-			233	0.479	0.261	0.352	0.040		+
16	-0.562	0.060	-0.649	0.006	-	-	-		313	0.233	0.455	1163	0.051		+
19	-0.599	0.015	-0.262	0.001	-	-	-
22	-0.599	0.015	-0.225	0.002	-	-	-
23	-1256	0.000	-0.636	0.000	-	-	-
26	-0.438	0.153	-2821	0.000		-
30	-0.424	0.123	-0.319	0.052		-
31	-0.522	0.139	-0.760	0.097		-
34	-0.212	0.468	-6134	0.004		-
39	-0.301	0.181	-0.126	0.050		-
40	-0.746	0.021	-1316	0.000	-	-	-
41	-0.503	0.040	-0.133	0.019	-	-	-
42	-0.613	0.032	-0.264	0.018	-	-	-
43	-0.181	0.406	-1514	0.039		-
44	-0.754	0.008	-0.228	0.003	-	-	-
45	-0.583	0.019	-0.725	0.000	-	-	-
46	-0.390	0.118	-0.266	0.032		-
48	-0.528	0.024	-0.331	0.002	-	-	-
52	-0.754	0.008	-0.353	0.003	-	-	-
53	-0.794	0.005	-0.689	0.000	-	-	-
55	-0.570	0.140	-2334	0.004		-
56	-0.482	0.123	-0.579	0.014		-
60	-0.490	0.152	-1106	0.029		-
62	-1108	0.009	-1210	0.004	-	-	-
63	-0.632	0.057	-0.855	0.004	-	-	-
64	-0.352	0.263	-0.808	0.066		-
67	-0.589	0.050	-0.456	0.012	-	-	-
79	-0.435	0.116	-0.445	0.025		-
80	-0.440	0.190	-1331	0.004		-
82	-0.426	0.124	-3383	0.003		-
83	-0.286	0.380	-1263	0.050		-
84	-0.251	0.199	-0.116	0.058		-
89	-1049	0.000	-1302	0.000	-	-	-
90	-1496	0.000	-0.670	0.000	-	-	-
91	-1143	0.017	-1454	0.016	-	-	-
94	-0.372	0.172	-2959	0.016		-
97	-0.899	0.001	-0.974	0.000	-	-	-
100	-0.191	0.262	-0.091	0.077		-
104	-0.448	0.038	-0.209	0.005	-	-	-
107	-0.307	0.178	-0.174	0.037		-
108	-0.294	0.132	-0.143	0.022		-
110	-0.652	0.057	-0.288	0.052	-	-	-
111	-0.314	0.256	-0.454	0.060		-
118	-0.674	0.018	-0.284	0.007	-	-	-
119	-0.413	0.195	-0.703	0.050		-
122	-0.251	0.199	-0.114	0.053		-
124	-0.186	0.425	-1598	0.068		-
127	-0.450	0.100	-1596	0.003		-
131	-0.943	0.007	-0.485	0.005	-	-	-
132	-0.487	0.122	-0.214	0.091		-
134	-0.436	0.194	-0.352	0.097		-
138	-0.449	0.145	-0.279	0.095		-
144	-0.599	0.012	-0.451	0.000	-	-	-
146	-0.714	0.070	-0.180	0.224	-
148	-0.852	0.037	-1087	0.034	-	-	-
158	-0.459	0.140	-0.296	0.066		-
162	-0.447	0.238	-3565	0.039		-
163	0.000	0.000	-17903	0.050		-
165	-0.435	0.116	-0.345	0.040		-
166	-0.450	0.100	-0.243	0.025		-
168	-1005	0.002	-1462	0.000	-	-	-
170	-0.503	0.040	-0.312	0.006	-	-	-
172	-0.754	0.010	-0.786	0.000	-	-	-
177	-0.917	0.009	-0.276	0.012	-	-	-
178	-1049	0.000	-1682	0.000	-	-	-
181	-0.276	0.300	-0.362	0.080		-
183	-0.643	0.099	-1587	0.015	-	-	-
184	-0.503	0.053	-0.310	0.008	-	-	-
188	-0.368	0.185	-0.363	0.080		-
192	-0.542	0.117	-0.443	0.049		-
196	-0.599	0.012	-0.420	0.000	-	-	-
197	-0.490	0.035	-0.306	0.002	-	-	-
198	-0.375	0.198	-0.733	0.085		-
199	-0.450	0.152	-0.540	0.095		-
201	-0.599	0.012	-0.224	0.002	-	-	-
202	-0.450	0.100	-0.427	0.021		-
206	-0.680	0.007	-0.579	0.000	-	-	-
210	-0.528	0.044	-0.225	0.028	-	-	-
211	-0.305	0.119	-0.138	0.024		-
214	-1066	0.027	-1015	0.001	-	-	-
215	-0.609	0.109	-0.737	0.022		-
217	-0.823	0.035	-3775	0.001	-	-	-
220	-0.530	0.105	-0.473	0.012		-
227	-0.515	0.199	-1426	0.029		-
234	-0.430	0.222	-1324	0.044		-
242	-0.277	0.299	-1652300	0.013		-
243	-0.431	0.162	-0.430	0.033		-
245	-0.749	0.039	-2109	0.001	-	-	-
248	-0.598	0.078	-0.283	0.051	-	-	-
249	-0.447	0.102	-0.277	0.045		-
250	0.151	0.021	-1653920	0.034		-
253	-0.370	0.184	-0.603	0.053		-
255	-0.391	0.187	-0.301	0.096		-
257	-1719	0.094	-1650780	0.003	-	-	-
258	-0.671	0.056	-0.700	0.034	-	-	-
260	-0.605	0.082	-0.364	0.037	-	-	-
261	-0.287	0.144	-0.129	0.029		-
267	-0.679	0.096	-0.567	0.178	-
269	-0.294	0.265	-0.338	0.084		-
277	-0.690	0.080	-0.607	0.025	-	-	-
282	-0.487	0.121	-0.344	0.055		-
283	-0.517	0.157	-0.579	0.034		-
286	-0.355	0.226	-0.343	0.098		-
288	-0.491	0.157	-0.454	0.077		-
289	-0.267	0.325	-8042	0.055		-
290	-0.964	0.022	-0.386	0.043	-	-	-
291	-0.716	0.031	-0.480	0.002	-	-	-
292	-0.616	0.080	-0.665	0.010	-	-	-
293	-0.450	0.151	-0.329	0.063		-
294	-0.930	0.011	-0.744	0.002	-	-	-
296	-1485	0.002	-0.933	0.001	-	-	-
297	-0.720	0.026	-0.454	0.003	-	-	-
301	-0.391	0.230	-0.924	0.049		-
307	-0.773	0.096	-0.438	0.116	-
